# Supplementary material for: Superanomalous skin-effect and enhanced absorption of light scattered on conductive media
Source: Sci Rep. 2023 Mar 29;13:5103. doi: 10.1038/s41598-023-31478-y (PMC10060395; doi:10.1038/s41598-023-31478-y)
Supplement: Supplementary file 1 — Supplementary Information. [file 41598_2023_31478_MOESM1_ESM.zip › Scattering_SASE_supplement_resub.tex]

\documentclass[aps,prb,onecolumn,floatfix,showpacs,notitlepage]{revtex4-1}

%\usepackage[english]{babel}
\usepackage{graphicx}% Include figure files
\usepackage{amsmath,amssymb}
\usepackage{dcolumn} % Align table columns on decimal point
\usepackage{bm} % bold math
\usepackage{xcolor}
\usepackage[utf8]{inputenc}
\usepackage{soul}
\usepackage{comment}
\usepackage{mathtools}
\DeclarePairedDelimiter\bra{\langle}{\rvert}
\DeclarePairedDelimiter\ket{\lvert}{\rangle}
\DeclarePairedDelimiterX\braket[2]{\langle}{\rangle}{#1 \delimsize\vert #2}

\setcounter{MaxMatrixCols}{10}

\def\MA#1{\textcolor{red}{ #1}}
\def\AC{\textcolor{red}{ (Add Citation)}}

\def\Remark#1{\textcolor{red}{ (Note: #1)}}

\def\vek#1{\boldsymbol{#1}}
\def\mat#1{\widehat{#1}}
\def\wt#1{\widetilde{#1}}

\usepackage{hyperref}
\hypersetup{%
  colorlinks=true,
  citecolor=blue,
  urlcolor=blue,
  linkcolor=blue,
  }

\begin{document}

%\preprint{APS/123-QED}

\title{Supplemental material for: Superanomalous skin-effect and enhanced absorption of light scattered on conductive media}

\author{A. Vagov$^{1}$, I. A. Larkin$^{2}$, M. D. Croitoru$^{3}$, and  V. M. Axt$^{1}$}
\affiliation{$^{1}$Theoretische Physik III, Universit\"at Bayreuth, 95440 Bayreuth,
Germany}
\affiliation{$^{2}$ Institute of Microelectronics Technology Russian Academy of Sciences, 142432 Chernogolovka, Russia}
\affiliation{$^{3}$ Universidade Federal de Pernambuco, 50670-901 Recife, Pernambuco, Brazil}


\maketitle

\section{Electromagnetic field inside the metal}

\label{app:A1}

\subsection{Non-local bulk response}
\label{app:bulk}
The material response of a bulk metal is most conveniently formulated in Fourier space
as a relation between the polarization and the electric field:
\begin{align}
  \vek{P}_{\omega,\vek{k}} = \mat{\chi}_{\omega,\vek{k}}\,\vek{E}_{\omega,\vek{k}},
  \label{PE-k-space}
\end{align}
where the bulk susceptibility tensor $\mat{\chi }$ can be further decomposed into
longitudinal and transverse parts according to:
\begin{align}
  \chi_{\omega,\vek{k}}^{\alpha \beta }&=\chi^{\text{tr}}_{\omega,k}\left( \delta _{\alpha \beta }-\frac{k_{\alpha }k_{\beta }}{k^{2}}\right)
                    +\chi^{\ell}_{\omega,k}\frac{k_{\alpha }k_{\beta}}{k^{2}}                  =\chi^{\text{tr}}_{\omega,k} \delta _{\alpha \beta } +\bar\chi_{\omega,k}\frac{k_{\alpha }k_{\beta}}{k^{2}},
\label{chi-k}                                        
\end{align}
with $\bar\chi=\chi^{\ell}-\chi^{\text{tr}}$ and $k=|\vek{k}|$.
The term involving $\bar\chi$ yields in real space and time
a contribution to the susceptibility tensor:
\begin{align}
  \int\frac{\text{d}^{3}k}{(2\pi)^{3}}\int\frac{\text{d}\omega}{2\pi}\,k_{\alpha}k_{\beta}\,
    \frac{\bar\chi_{\omega,k}}{k^{2}}  \,e^{i(\vek{k}\cdot\vek{r}-\omega t)} & =
    \frac{1}{i}\frac{\partial}{\partial r_{\alpha}}
    \frac{1}{i}\frac{\partial}{\partial r_{\beta}}
    \underbrace{\int\frac{\text{d}^{3}k}{(2\pi)^{3}}\int\frac{\text{d}\omega}{2\pi}\,
    \frac{\bar\chi_{\omega,k}}{k^{2}}  \,e^{i(\vek{k}\cdot\vek{r}-\omega t)}}_{=:f(t,r)}\notag\\
  &=-
    \frac{\partial}{\partial r_{\alpha}} \frac{r_{\beta}}{r} \frac{\partial}{\partial r} f(t,r)
          =-\frac{\delta_{\alpha\beta}}{r} f' -\frac{r_{\alpha}r_{\beta}}{r}
     \frac{\partial}{\partial r}\big(\frac{1}{r}\,f'\big),
\end{align}
where we have used that the Fourier-transform of a function that only depends on $k=|\vek{k}|$
is in real space a function of $r=|\vek{r}|$.
Thus the susceptibility tensor in real space and time reads:
\begin{align}
\!\!  \chi(t,\vek{r})_{\alpha\beta} =\delta_{\alpha\beta}\Big(\chi^{\text{tr}}(t,r)-\frac{f'(t,r)}{r}\Big)
  -\frac{r_{\alpha}r_{\beta}}{r} \frac{\partial}{\partial r}\frac{f'(t,r)}{r}
\label{chi-H-r}  
\end{align}
Transforming \eqref{PE-k-space} to real space and time we obtain:
\begin{align}
  \vek{P}(t,\vek{r}) = \int\text{d}^{3}r'\int\text{d}t'\,\chi(t-t',\vek{r}-\vek{r}')\,\vek{E}(t',\vek{r}'),
  \label{PEbulk}
\end{align}
which is clearly a non-local relation in space and time.
Indeed, \eqref{PEbulk} can be interpreted such that a field $\vek{E}$ at a space-time point
$\vek{r}'$, $t'$ is the source of a polarization that spreads away from the source point
until it reaches the point $\vek{r}$, $t$. The integration in \eqref{PEbulk} means that
the polarization at $\vek{r}$, $t$ is the superposition of all contributions that
spreading away from their respective source points have reached $\vek{r}$ at time $t$.

\subsection{Specular reflection model of the surface}
\label{SRM}

When a metallic half-space $z<0$ is bounded by a surface to a dielectric occupying the region $z>0$
it is clear that there cannot be any sources for a metallic response outside the metal since
the electromagnetic response in the dielectric is local in space and time.
Thus an obvious modification of \eqref{PEbulk} is that the $z'$ integration can extend only over the
half-space $z'<0$. However, further modifications are necessary to account for the presence of a surface.
In the specular reflection model it is assumed that each point $\vek{r}'$, $t'$ inside the metal
is, as in the bulk, a source of a polarization that at time $t'$ starts spreading away from this point.
When this polarization wave reaches the surface it cannot propagate into the region outside the metal
and thus gets reflected. Therefore, at each point $\vek{r}$, $t$ one needs to collect not only the
contributions to $\vek{P}$ that have reached this point directly propagating away from $\vek{r}'$, $t'$
but also the parts that have been reflected at the surface.
Noting that $\vek{\dot{P}}$ represents a current we have to enforce the boundary condition
that its normal component is zero at the surface since otherwise there would be a current
flowing into the region $z>0$ which is prevented by the high potential barrier for the electrons in the metal. \textcolor{blue}{The condition $\dot{P}_\perp =0$ at the interface can be regarded as an additional boundary condition (ABC) of the type proposed by Pekar.\cite{pekar} Here, it appears as a consequence of the specular reflection model (SRM) for metal electrons.\cite{}}
This condition can be easily ensured by superimposing the corresponding component of the reflected wave with a minus sign.
For the tangential component the situation is different since in the $x\!-\!y$-plane the polarization
can freely oscillate. Thus the reflection should take place like the reflection of a string with an open end,
i.e., the corresponding component of the reflected wave should be superimposed with a plus sign.
In the specular reflection model restricting the source points to the half-space $z'<0$
and superimposing the reflected polarization waves to the waves that would propagate away from these source points
in a bulk system, constitutes the description of the material response of a metallic half-space.
Altogether these ideas can be summarized by the following material equation:
\begin{align}
  \vek{P}(t,\vek{\rho},z) = \!\int\!\!\text{d}^{2}\rho'\!\int_{-\infty}^{0}\!\!\!\!\!\text{d}z'\int\text{d}t'
  \mat{\chi}_{H}(\tau,\vek{\bar\rho},z,z')\,\vek{E}(t',\vek{\rho}',z'),
  \label{HS-response}
\end{align}
where we have used the shorthand notations $\vek{\bar\rho}=\vek{\rho}-\vek{\rho}'$,
$\tau=t-t'$ and  the susceptibility tensor $\mat{\chi}_{H}$ for the metallic half-space is given by:
\begin{align}
  \mat{\chi}_{H}(t,\vek{\rho},z,z') &=
\mat{M}^{(+)}\Big[\mat{\chi}(t,\vek{\rho},z-z')+\mat{\chi}(t,\vek{\rho},-z-z')\Big] + \mat{M}^{(-)}\Big[\mat{\chi}(t,\vek{\rho},z-z')-\mat{\chi}(t,\vek{\rho},-z-z')\Big],
\label{chi-H}                                      
\end{align}
where we have introduced the matrices:
\begin{align}
  \mat{M}^{(+)}=\left(
  \begin{matrix}
    1&&\\
    &1&\\
    &&0
  \end{matrix}
       \right)
       \quad\text{and}\quad
  \mat{M}^{(-)}=\left(
  \begin{matrix}
    0&&\\
    &0&\\
    &&1
  \end{matrix}
       \right)
\end{align}
which project on the components tangential and normal to the surface, respectively.
Further, we have defined $\vek{\rho}=\mat{M}^{(+)}\vek{r}$
and $\mat{\chi}$ is the bulk susceptibility tensor.
Finally, we assume that in the frequency range of interest the magnetization is negligible 
such that for the magnetic fields we can write:
\begin{align}
  \vek{H} = \vek{B}.
\end{align}
The main approximation of the specular reflection model is that the bulk susceptibility
$\mat{\chi}$ is used to describe the electronic response up to the surface, although
the potential barrier at the border of the metal will lead to a region
 with a reduced electron density near the surface. For a  metallic half-space the
electronic depletion  is restricted to a small region near the surface that is typically
only a few nm thin. In this paper we will neglect this effect.

\subsection{Continuation of the fields in the metallic half-space to the entire space}
\label{app:cont}

The purpose of this section is to show that the fields $\vek{P}$ and $\vek{E}$ describing
the behavior of the metal in the half-space $z<0$ can be continued to the
entire space in such a way that \eqref{HS-response} becomes a convolution integral over the
entire space when rewritten in terms of the continued functions.
To this end we note that while $\vek{P}(t,\vek{\rho},z)$ in \eqref{HS-response} represents the polarization in the metal
only for $z<0$, the expression on the r.h.s.~of this equation is formally meaningful also for values $z>0$.
Thus, a natural continuation of the metallic polarization is to define a function $\vek{\wt{P}}$ which is defined in
the entire space by the r.h.s.~of \eqref{HS-response}. This is equivalent to:
\begin{align}
  \vek{\wt{P}}(t,\vek{\rho},z) &= \vek{P}(t,\vek{\rho},z)\quad\text{for }z<0 \quad  \text{and } \quad  \mat{M}^{(\pm)}\vek{\wt{P}}(t,\vek{\rho},z) = \pm\,\mat{M}^{(\pm)}\vek{\wt{P}}(t,\vek{\rho},-z)\quad\text{for }z>0.
\label{P-cont}                                                             
\end{align}
We continue the electric field with the same symmetry such that:
\begin{align}
  \vek{\wt{E}}(t,\vek{\rho},z) &= \vek{E}(t,\vek{\rho},z)\quad\text{for }z<0 \quad 
  \text{and } \quad  \mat{M}^{(\pm)}\vek{\wt{E}}(t,\vek{\rho},z) = \pm\,\mat{M}^{(\pm)}\vek{\wt{E}}(t,\vek{\rho},-z)\quad\text{for }z>0.
\label{E-cont}                                                             
\end{align}
By definition $\vek{\wt{P}}$ is given by the r.h.s~of \eqref{HS-response} and can be decomposed into two parts:
\begin{align}
  \vek{\wt{P}}(t,\vek{\rho},z) = \vek{\wt{P}}_{<}(t,\vek{\rho},z) + \vek{\wt{P}}_{>}(t,\vek{\rho},z),
  \label{P<>}
\end{align}
where $\vek{\wt{P}}_{<}$ collects the contributions to the half-space susceptibility \eqref{chi-H}
where the bulk susceptibility $\mat{\chi}$ is evaluated with the argument $z-z'$. Using
\begin{align} 
  \mat{M}^{(+)}+\mat{M}^{(-)}=\mat{1}
  \label{M+-1}
\end{align}
and \eqref{E-cont} we find:
\begin{align}
  \vek{\wt{P}}_{<}(t,\vek{\rho},z) = 
   \!\int\!\!\text{d}^{2}\rho'\!\int_{-\infty}^{0}\!\!\!\!\!\text{d}z'\!\!\int\text{d}t'
  \mat{\chi}(\tau,\vek{\bar\rho},z\!-\!z')\,\vek{\wt{E}}(t',\vek{\rho}',z').
  \label{P<}
\end{align}
$\vek{\wt{P}}_{>}$ accounts for the remaining contributions to \eqref{chi-H} where
$\mat{\chi}$ is evaluated with the argument $-z-z'$. We insert these parts into \eqref{HS-response}
and substitute in the $z'$ integral $z'\to-z'$ to obtain:
\begin{align}
  \vek{\wt{P}}_{>}(t,\vek{\rho},z) &= 
  \!\int\!\!\text{d}^{2}\rho'\!\int_{0}^{\infty}\!\!\!\!\!\text{d}z'\!\!\int\text{d}t'
  \Big\{\Big[\mat{M}^{(+)}\! -\!\mat{M}^{(-)}\Big] \mat{\chi}(\tau,\vek{\bar\rho},-z\!+\!z')
\underbrace{\Big[\mat{M}^{(+)}\! +\!\mat{M}^{(-)}\Big]}_{=\mat{1}}\Big\}
    \vek{E}(t',\vek{\rho}',-z').
\label{P>sub}    
\end{align}
From \eqref{chi-H-r} we deduce that:
%\begin{subequations}
\begin{align}
  \mat{M}^{\pm}\mat{\chi}(\tau,\vek{\bar\rho},z)\mat{M}^{\pm} &=\phantom{-}\mat{M}^{\pm}\mat{\chi}(\tau,\vek{\bar\rho},-z)\mat{M}^{\pm}\quad 
\text{and } \quad
  \mat{M}^{\pm}\mat{\chi}(\tau,\vek{\bar\rho},z)\mat{M}^{\mp} = -\mat{M}^{\pm}\mat{\chi}(\tau,\vek{\bar\rho},-z)\mat{M}^{\mp}.
\label{chi-sym}
\end{align}
%\end{subequations}
Using \eqref{chi-sym}  together with \eqref{E-cont} and \eqref{M+-1} on the r.h.s~of \eqref{P>sub} we obtain:
\begin{align}
  \vek{\wt{P}}_{>}(t,\vek{\rho},z) = 
   \!\int\!\!\text{d}^{2}\rho'\!\int_{0}^{\infty}\!\!\!\!\!\text{d}z'\!\!\int\text{d}t'
  \mat{\chi}(\tau,\vek{\bar\rho},z\!-\!z')\,\vek{\wt{E}}(t',\vek{\rho}',z').
\end{align}
such that with \eqref{P<>} and \eqref{P<} we finally find:
\begin{align}
  \vek{\wt{P}}(t,\vek{r}) = 
   \!\int\!\!\text{d}^{3}r'\!\int\text{d}t'
  \mat{\chi}(t-t',\vek{r}-\vek{r}')\,\vek{\wt{E}}(t',\vek{r}')
  \label{PE-HS}
\end{align}
demonstrating that the continued functions $\vek{\wt{P}}$ and $\vek{\wt{E}}$ are connected by
the same relation as the functions $\vek{P}$ and $\vek{E}$ for a bulk metal in \eqref{PEbulk}.

\subsection{Maxwell equations for the continued fields}
\label{Maxwell}

In order to proceed we introduce the electric displacement field $\vek{\wt{D}}$
that is connected with the continued  fields $\vek{\wt{E}}$ and $\vek{\wt{P}}$ by:
\begin{align}
  \vek{\wt{D}} = \vek{\wt{E}} +4\pi\,\vek{\wt{P}},
  \label{D-def}
\end{align}
implying that $\vek{\wt{D}}$ continues the electric displacement field $\vek{D}$
inside the metal to the entire space with the same symmetry as stated for $\vek{\wt{E}}$ and
$\vek{\wt{P}}$ in \eqref{P-cont} and \eqref{E-cont}.
Since $\vek{\wt{D}}$ coincides with $\vek{D}$ for $z<0$ it has to obey $\text{div}\vek{\wt{D}}=0$ for $z<0$.
The symmetry of the continuation guarantees that this equation also holds for $z>0$.
At this point it is important to recall that $\vek{\wt{D}}$ for $z>0$ is not the physical field $\vek{D}$
which describes in this region the local response of a simple dielectric. In particular,
the normal component of $\vek{D}$ is required by the usual continuity relations for the Maxwell equations
to be continuous at the surface, i.e.:
\begin{align}
  \vek{D}_{z}(t,\vek{\rho},z=0^{+})=  \vek{D}_{z}(t,\vek{\rho},z=0^{-})=  \vek{\wt{D}}_{z}(t,\vek{\rho},z=0^{-}).
\end{align}
On the other hand, $\vek{\wt{D}}_{z}$ being defined for $z>0$ as the anti-symmetric continuation
of $\vek{D}_{z}$ for $z<0$ may exhibit a discontinuity at the surface given by:
\begin{align}
  4\pi\sigma(t,\vek{\rho}) &= \vek{\wt{D}}_{z}(t,\vek{\rho},z=0^{+}) -\vek{\wt{D}}_{z}(t,\vek{\rho},z=0^{-}) = - 2 \vek{\wt{D}}_{z}(t,\vek{\rho},z=0^{-}).
\label{D-jump}                             
\end{align}
\textcolor{blue}{We note in passing that the the discontinuity in (\ref{D-jump}) is not the discontinuity of the real field on the both sides of the interface - it is the discontinuity between the field and its mirror reflection at the interface. Thus, this  condition is not  the ABC for real fields.\cite{pekar} It is a consequence of the continuation of the EM problem onto the entire space. } The discontinuity results in a singular contribution to $\text{div}\vek{\wt{D}}$ such that:
\begin{align}
  \text{div}\vek{\wt{D}} = 4\pi\,\delta(z)\,\sigma(t,\vek{\rho}).
\end{align}
Next we introduce the continuation of the magnetic field in the metal as:
\begin{align}
  \vek{\wt{B}}(t,\vek{\rho},z) &= \vek{B}(t,\vek{\rho},z)\quad\text{for }z<0 \quad
  \text{and } \quad \mat{M}^{(\pm)}\vek{\wt{B}}(t,\vek{\rho},z) = \mp\,\mat{M}^{(\pm)}\vek{\wt{B}}(t,\vek{\rho},-z)\quad\text{for }z>0,
\label{B-cont}                                                             
\end{align}
which implies that:
\begin{align}
  \text{rot}\vek{\wt{E}} = -\frac{1}{c}\,\vek{\dot{\wt{B}}}.
  \label{Maxwell-rotE}
\end{align}
For $z<0$ \eqref{Maxwell-rotE} is just one of the Maxwell equations
in the metal. The symmetries \eqref{E-cont} and \eqref{B-cont} guarantee
that \eqref{Maxwell-rotE} also holds for $z>0$. Here, no singular contribution
occurs since only $\vek{\wt{E}}_{z}$ exhibits a discontinuity and the
l.h.s.~of \eqref{Maxwell-rotE} does not contain a $z$-derivative of this component.

Since the tangential components of $\vek{\wt{B}}$ are defined as an odd continuation
with respect to $z$, they may exhibit a jump at $z=0$ given by:
\begin{align}
  \frac{4\pi}{c}\vek{\beta}(t,\vek{\rho})
  &= \mat{M}^{(+)}\big[\vek{\wt{B}}(t,\vek{\rho},z=0^{+})-\vek{\wt{B}}(t,\vek{\rho},z=0^{-})\big] =-2\mat{M}^{(+)}\vek{\wt{B}}(t,\vek{\rho},z=0^{-})=: \frac{4\pi}{c}\left(
    \begin{matrix}
      \beta_{x} \\ \beta_{y} \\0
    \end{matrix}
\right).
  \label{B-jump}
\end{align}
Obviously, this jump does not introduce singular contributions to $\text{div}\vek{\wt{B}}$.
From Maxwells equations and noting that the symmetry \eqref{B-cont} implies that
$\text{div}\vek{\wt{B}}$ is an odd function of $z$ we find that:
\begin{align}
  \text{div}\vek{\wt{B}}=0
\end{align}
holds in the entire space. The discontinuity \eqref{B-jump} leads to a singular
surface contribution to $\text{rot}\vek{\wt{B}}$ that can be written as:
\begin{align}
  \frac{4\pi}{c}\,\delta(z)\,\vek{j}(t,\vek{\rho})
=  \frac{4\pi}{c}\,\delta(z)\,
  \left(
    \begin{matrix}
      -\beta_{y}(t,\vek{\rho}) \\ \phantom{-}\beta_{x}(t,\vek{\rho}) \\0
    \end{matrix}
  \right),
  \label{j-def}
\end{align}
such that the Maxwell equation for $\text{rot}\wt{H}=\text{rot}\wt{B}$ turns into:
\begin{align}
  \text{rot}\vek{\wt{B}} = \frac{4\pi}{c}\,\delta(z)\,\vek{j}(t,\vek{\rho})
  +\frac{1}{c}\,\vek{\dot{\wt{D}}}.
\end{align}
Finally, writing the Maxwell equations for the continued fields 
in Fourier space we obtain:
\begin{subequations}
\begin{align}
  i\vek{k}\cdot\vek{\wt{D}}_{\omega,\vek{k}} &= 4\pi\,\sigma_{\omega,\vek{q}}\\
  i\vek{k}\times\vek{\wt{E}}_{\omega,\vek{k}} &= i\frac{\omega}{c}\,\vek{\wt{B}}_{\omega,\vek{k}}
  \label{rotE-k}\\
  i\vek{k}\cdot\vek{\wt{B}}_{\omega,\vek{k}} &=0\\
  i\vek{k}\times\vek{\wt{B}}_{\omega,\vek{k}} &=
\frac{4\pi}{c}\,\vek{j}_{\omega,\vek{q}}-\frac{i\omega}{c}\,\vek{\wt{D}}_{\omega,\vek{k}},                                               
\end{align}
\label{Maxwell-k}
\end{subequations}
where $\vek{q}=\mat{M}^{(+)}\vek{k}$ is the part of $\vek{k}$ tangential to the surface.
Furthermore, we have the material equation:
\begin{align}
  \vek{\wt{D}}_{\omega,\vek{k}} &=\mat{\varepsilon}_{\omega,\vek{k}} \vek{\wt{E}}_{\omega,\vek{k}}, \quad 
  \text{with } \quad \mat{\varepsilon}_{\omega,\vek{k}} = \mat{1} +4\pi\,\mat{\chi}_{\omega,\vek{k}},
\end{align}
which follows from \eqref{D-def} and \eqref{PE-HS} where $\mat{\chi}$ has to be taken from \eqref{chi-k}.

The solution of \eqref{Maxwell-k} is most easily found by decomposing all fields into longitudinal
and transverse parts. Using \eqref{chi-k} the action of the dielectric tensor $\mat{\varepsilon}$  simplifies to:
\begin{align}
  \vek{\wt{D}}_{\omega,\vek{k}} &=                           \mat{\varepsilon}_{\omega,\vek{k}}\cdot\vek{\wt{E}}_{\omega,\vek{k}} =
  \varepsilon^{\ell}_{\omega,k}\,\vek{\wt{E}}^{\ell}_{\omega,\vek{k}}
  +  \varepsilon^{\text{tr}}_{\omega,k}\,\vek{\wt{E}}^{\text{tr}}_{\omega,\vek{k}},
  \label{D-decomp}
\end{align}
where $\vek{\wt{E}}^{\ell}$ and $\vek{\wt{E}}^{\text{tr}}$ denote the longitudinal and transverse parts
of $\vek{\wt{E}}$, respectively.
With the help of \eqref{D-decomp} the Maxwell equations \eqref{Maxwell-k} naturally separate
into simple algebraic equations for the longitudinal and transverse field components.
Solving for the electric fields we obtain:
\begin{subequations}
  \begin{align}
    \vek{\wt{E}}^{\ell}_{\omega,\vek{k}} &=
\vek{k}\,\frac{4\pi\,\sigma_{\omega,\vek{q}}}{ik^{2}\varepsilon^{\ell}_{\omega,k}}\\                                          
    \vek{\wt{E}}^{\text{tr}}_{\omega,\vek{k}} &=
 \frac{4\pi\,\frac{w}{c^{2}}}{i\big(\frac{w^{2}}{c^{2}}\varepsilon^{\text{tr}}_{\omega,k}-k^{2}\big)}
 \,\left(\vek{j}_{\omega,\vek{q}}-\vek{k}\frac{\omega\sigma_{\omega,\vek{q}}}{k^{2}}\right)
  \end{align}
\label{E-k-solution}
\end{subequations}
Once $\vek{\wt{E}}$ is known the magnetic field is found from \eqref{rotE-k}.

\section{Solution to the scattering problem}
\label{app:A}


\subsection{Reflection coefficient for TM polarization}
\label{app:B}

We consider a geometry as sketched in Fig.~1 in the main text, where
an incident wave is approaching the surface of a metal at an angle $\theta$ coming from a dielectric
in the half-space $z>0$  with a wave vector $\vek{k}^{\text{in}}$ and a reflected wave with wave vector $\vek{k}^{\text{re}}$ such that:
\begin{align}
  \vek{k}^{\text{in}} = k^{\text{in}}\,\left(
  \begin{matrix}
    \phantom{-}\sin(\theta)\\
    0\\
    -\cos(\theta)
  \end{matrix}
  \right), \quad  \vek{k}^{\text{re}} = k^{\text{in}}\,\left(
  \begin{matrix}
    \sin(\theta)\\
    0\\
    \cos(\theta)
  \end{matrix}
  \right).
  \label{kin}
\end{align}

The TM ($p$) wave reflection corresponds to the case where the incoming and
reflected electric fields have only components lying in the plane spanned by
$\vek{k}_{\text{in}}$ and $\vek{k}_{\text{re}}$.  Since in a simple dielectric
the $\vek{k}$-vector has to be orthogonal to the field we can write the electric
field of a $p$ wave in the half-space $z>0$ as:
\begin{align}
  \vek{E}(t,\vek{r}) = E_{0}e^{ {i}(q^{\text{in}}x-\omega^{\text{in}}t)}
  \Big[R\,&e^{ {i}k^{\text{in}}_{z}z}
  \left(
  \begin{smallmatrix}
   \phantom{-} \cos(\theta)\\
    0\\
    -\sin(\theta)
  \end{smallmatrix}
  \right)
  - e^{- {i}k^{\text{in}}_{z}z}
  \left(
    \begin{smallmatrix}
    \cos(\theta)\\
    0\\
   \sin(\theta)
  \end{smallmatrix}
\right)
  \Big],
  \label{E-p}
\end{align}
where $R$ is the reflection coefficient, 
$q^{\text{in}}=k^{\text{in}}\sin(\theta)$, and  $k^{\text{in}}_{z}=k^{\text{in}}\cos(\theta)$
with $(k^{\text{in}})^{2}=(q^{\text{in}})^{2}+(k_{z}^{\text{in}})^{2}=\varepsilon_{h} (\omega^{\text{in}}/c)^{2}$,
where $\varepsilon_{h}$ is the dielectric constant of the dielectric half-space.  The electric displacement for $z>0$ is given by
\begin{align}
  \vek{D}(t,\vek{r}) = \varepsilon_{h}\,\vek{E}(t,\vek{r}).
  \label{D-dielect}
\end{align}
and the magnetic field is obtained from the Maxwell equations as
\begin{align}
  \vek{B}(t,\vek{r}) =
\frac{cE_{0}k^{\text{in}}}{\omega^{\text{in}}}\,\Big(e^{ {i}  \vek{k}^{\text{in}} \vek{r}}+R\,e^{ {i}  \vek{k}^{\text{re}}  \vek{r}}\Big)\vek{e}_{y}
  e^{- {i}  \omega^{\text{in}}t},
  \label{B-p}
\end{align}
where $\vek{e}_{y}$ is the unit vector in $y$-direction. Now we have to match the solutions in both media at the interface. The continuity of $D_{z}$ yields the surface charge as 
\begin{align}
  \sigma_{\omega,\vek{q}} = & (2\pi)^{2}\varepsilon_{h}E_{0}\sin(\theta)  (R+1) \delta(\vek{q}-q^{\text{in}}\vek{e}_{x})\,
  \delta(\omega-\omega^{\text{in}}), 
  \label{sigma-p}
\end{align}
with $\vek{e}_{x}$ being the unit vector in $x$-direction.  The continuity of the tangential components of $\vek{B}$  yields the current 
\begin{align}
  \vek{j}_{\omega,\vek{q}} =\frac{(2\pi c)^{2}E_{0}k^{\text{in}}}{\omega^{\text{in}}}\,
 \delta(\vek{q}-q^{\text{in}}\vek{e}_{x})
  \delta(\omega-\omega^{\text{in}}) (R+1) \vek{e}_{x}. 
  \label{j-p}
\end{align} The continuity of $B_{z}$ is trivially fulfilled for $p$ waves since
this component is zero on both sides of the surface. Finally, the  tangential
component of $\vek{E}$ is to be matched with the tangential component of the
field in the dielectric. This yields
\begin{align}
  \vek{E}_t(t,\vek{\rho},0^{-})
  =E_{0} \cos(\theta) e^{  {i} (q^{\text{in}}x-\omega^{\text{in}}t)}(R-1) \vek{e}_{x},
\end{align} where the field on the metal side is given by the solution of the
Maxwell equations with the surface charge density and current defined above.
Resolving this equation for $R$ one finds the reflection coefficient given in
Eq. 1 of the main text, where in the final
expression we have renamed $q^{\text{in}}$, $\omega^{\text{in}}$ and $R$ in $q$,
$\omega$ and $R_{p}$, respectively.

\subsection{Reflection coefficient for TE polarization} 
\label{app:s-waves}

In this case the wave vectors of the incoming and reflected waves are again given by \eqref{kin}.
For a TE wave the electric field is linearly polarized
perpendicular to the plane spanned by $\vek{k}^{\text{in}}$ and $\vek{k}^{\text{re}}$, i.e. in our case
in $y$-direction. We thus can write
\begin{align}
  \vek{E}(t,\vek{r}) =E_{0}\,\Big(
  e^{ {i} \vek{k}^{\text{in}}\cdot\vek{r}}+R\,e^{ {i} \vek{k}^{\text{re}}\cdot\vek{r}}\Big)\,\vek{e}_{y}\,e^{- {i} \omega^{\text{in}}t}.
  \label{E-s}
\end{align}
In this case $D_{z}=0$ for $z>0$ and therefore $\sigma_{\omega,\vek{q}} =0$.  The corresponding magnetic field  is found as 
\begin{align}
 &  \vek{B}(t,\vek{r})  =  \frac{cE_{0}k^{\text{in}}}{\omega^{\text{in}}}\,e^{ {i} (q^{\text{in}}x-\omega^{\text{in}}t)}  \left [ \left(
  \begin{matrix}
    \cos(\theta) \\ 0\\ \sin(\theta)
  \end{matrix}
  \right) e^{- {i} k^{\text{in}}_{z}z} + R
  \left(
  \begin{matrix}
    -\cos(\theta) \\ 0\\ \phantom{-}\sin(\theta)
  \end{matrix}
\right) e^{ {i} k^{\text{in}}_{z}z} \right]. 
\end{align}
The continuity of the tangential component of the magnetic field yields
\begin{align}
  \vek{j}_{\omega,\vek{q}} = &\frac{(2\pi c)^{2}E_{0}k^{\text{in}}}{\omega^{\text{in}}}\,\cos(\theta)\,(R-1)\,\notag\\
&\times\delta(\vek{q}-q^{\text{in}}\vek{e}_{x})\,\delta(\omega-\omega^{\text{in}})\,\vek{e}_{y}.
\label{j-s}
\end{align}
The continuity of the tangential component of the electric field yields 
\begin{align}
  \vek{E}_{t}(t,\vek{\rho},0^{-}) = E_{0}\,e^{ {i} (q^{\text{in}}x-\omega^{\text{in}}t)} (R+1) \vek{e}_{y}.
  \label{Ep-s}
\end{align}
Now, using the solution to the Maxwell equations for the field
together with the obtained expression for the surface current one obtains the
reflection coefficient in Eq. 1 in the main text. We note in
passing that in this case the continuity of $B_{z}$ leads to the same condition
as the continuity of the tangential component of the electric field.


\section{Inter-band transitions}
\label{app:C}

Transitions of carriers between different conduction bands in metals provide
additional contributions to the metal permittivity. These are typically active in the visible and near-violet spectral range for noble metals and can distort the contribution of the electron gas (intra-band transitions) in the SASE
domain. The common approach consists in separating the intra-band effects from inter-band effects \cite{Drachev}.   The contribution of the inter-band transitions is assumed to be local. Following Cardona \cite{card01} they can be modeled by the following dielectric susceptibility  
\begin{equation}
\chi_{\omega }^{ib}=4\pi \sum\limits_{k=\mathrm{occupied}}^{l=%
\mathrm{empty}}\frac{F_{lk}}{\omega _{lk}^{2}-\left( \omega + {i} \Gamma
_{ib}\right) ^{2}}  \label{B.010}
\end{equation}% where $k$ and $l$ are the occupied and empty bands,
respectively,  $\omega _{lk}$ is the transition frequency, $F_{lk}\sim
\left\vert p_{kl}\right\vert^{2}/\omega _{lk}$ is the oscillator strength with
$p_{kl}$ being the matrix element of the momentum operator, and $\Gamma _{ib} $
is a broadening factor due to particle scattering. In this model, every transition between an occupied state and an empty state contributes an extra Lorentzian oscillator to the dielectric function.  It should be noted that  a satisfactory description using this expression often requires an exceedingly
large number of Lorentzian terms with  fitted parameters
\cite{rak01,mosk01,see01,lee01,hao01,pen02}.

To select the most contributing transitions from the physical perspective Etchegoin et al. have proposed to use the Critical Points model \cite{etch01}, which has been successfully employed for the analysis of inter-band transitions in semiconductors \cite{etch02} as well as in noble and transition metals
\cite{vial01,vial02,vial03,lu01}. It was later improved by taking into account the band structure of the metals \cite{riou01,pen01}. In this model one assumes that the matrix element in the oscillator strength varies slowly around the transition
points and that the only dependence on the states is given by $\omega_{lk}^{-1}$
\cite{card01}. It is further  assumed that $\Gamma _{ib}$ is constant for each transition point and that only direct transitions are accounted for. Under these
assumptions the summation in Eq. (\ref{B.010}) can be replaced by an integration over the joint density of states (jDOS) $J_j\left( \omega \right)$ ($j$ denotes the critical point). The jDOS may be expressed as an integral over the density of states for the bands involved in the transition 
\begin{equation}
J_{j}\left( \omega \right) =\int_{-\infty }^{\infty }N_{j,1}\left(
E\right) N_{j,2}\left( E+\hbar \omega \right) dE  \label{B.020}
\end{equation}%
where $N_{j,1}\left( E\right) $ and $N_{j,2}\left( E\right) $
denote the DOS for the initial (j,1) and the final (j,2) bands at the critical point $j$. The total contribution to the susceptibility is then found as 
\begin{equation}
\chi_{\omega}^{ib}=\sum\limits_{j}^{{}}A_{j}\int_{0}^{\infty }\frac{%
 J_{j}\left( \xi\right) }{ \xi^{2}-\left( \omega + {i} \Gamma_{j}\right) ^{2}  } \frac{ d\xi }{\xi}, \label{B.030}
\end{equation}%
where the sum runs over the contributing critical points. 

It follows from  DFT band calculations,\cite{riou01} that the relevant critical points of
metallic silver are located in the visible energy range at the $X$ and $L$ symmetry points.  The dispersion of the transition energy around those points is assumed quadratic with three effective masses. The critical point at $X$ has a
gap of about 4.0 eV for Ag and it is of $M_{1}$ type \cite{card01} with one negative and two positive effective masses along the primary axes. The corresponding jDOS is given by
\begin{equation}
J_{1} ( \omega ) \varpropto \left\{
\begin{array}{cc}
0,  &  \omega < \omega _{01}  \\
\sqrt{\omega _{g1}-\omega _{01}}  -\sqrt{\omega _{g1}-\omega }, \, &  \omega_{01} < \omega < \omega _{g1} \\
\sqrt{\omega _{g1}-\omega _{01}},  &  \omega> \omega _{g1}
\end{array}%
\right. ,
\end{equation}
where $\omega _{g1}$ are $\omega_{01}$ parameters of the
band. Substituting this into the expression for the susceptibility one obtains the following expression
%\begin{widetext}
\begin{align}
& \chi_{1}^{ib}\left( \omega \right)  =A_{1}\left\{ -\frac{%
\sqrt{\omega _{g1}-\omega _{01}}}{2\left( \omega + {i} \Gamma _{1}\right) ^{2}}
\ln \left[ 1-\left( \frac{\omega + {i} \Gamma _{1}}{\omega _{01}}\right)^{2} \right]  \right. + \frac{2\sqrt{\omega _{g1}}}{\left( \omega + {i} \Gamma _{1}\right) ^{2}}\tanh
^{-1}\sqrt{\frac{\omega _{g1}-\omega _{01}}{\omega _{g1}}}  \notag \\
&-\frac{2\sqrt{\omega + {i} \Gamma _{1}-\omega _{g1}}}{\left( \omega + {i} \Gamma_{1}\right) ^{2}}\tan ^{-1}\sqrt{\frac{\omega _{g1}-\omega _{01}}{\omega
+ {i} \Gamma _{1}-\omega _{g1}}}  \left.- \frac{2\sqrt{\omega + {i} \Gamma _{1}+\omega _{g1}}}{\left( \omega
+ {i} \Gamma _{1}\right) ^{2}}\tanh ^{-1}\sqrt{\frac{\omega _{g1}-\omega _{01}}{\omega + {i} \Gamma _{1}+\omega _{g1}}}\right\}
\end{align}
%\end{widetext}

At the $L$ symmetry point, the gap is slightly above $4.0$eV. This critical point is of $M_{2}$ type \cite{card01} having two negative and one positive effective masses.
The jDOS in this case can be approximated as 
\begin{equation}
J_{2}\left( \omega \right) \varpropto \left\{
\begin{array}{cc}
0, & \omega < \omega _{02}   \\
1, &  \omega > \omega _{02}  \\
\end{array}%
\right. . 
\end{equation}%
The corresponding contribution to the susceptibility  is obtained as 
\begin{equation}
\chi_{2}^{ib}\left( \omega \right) =\frac{A_{2}}{2\left(
\omega + {i} \Gamma _{2}\right) ^{2}}\ln \left[ 1-\left( \frac{\omega + {i} \Gamma
_{2}}{\omega _{02}}\right) ^{2}\right]
\label{eq:chi_2}
\end{equation}%
Parameters of each contributing point ($\omega _{0j}$, $\omega_{gj}$, $\Gamma_{j}$, and $A_{j}$) are usually found by fitting experimental data. In our calculations we have taken those parameters from Ref. \cite{riou01,pen01}  summarized in table \ref{tab:table1}.
\begin{table}[h!]
  \begin{center}
    \begin{tabular}{c|c|c|c|c} % <-- Alignments: 1st column left, 2nd middle and 3rd right, with vertical lines in between
       &  $\omega_{gj}$(eV)  & $\omega_{0j}$(eV)  & $\Gamma_{j}$(eV)  &  $A_{M_{j}}$(eV$^{3/2}$)  \\
      \hline
    j=1 & 4.06 & 3.93 & 0.018 & 191   \\
    j=2 & --  & 4.17 & 0.19 & 31 
    \end{tabular}
          \caption{Parameters for the dielectric response of the inter-band
transitions in Ag. $\omega_{g2}$ is not required for
Eq. (\ref{eq:chi_2}). \label{tab:table1}}
  \end{center}
\end{table}


\section{Analytical estimations for the SASE peak}
\label{app:D}

We derive an analytical estimation for the SASE contribution to the absorptivity
as given by Eqs.  (15) and (16) in the main text.  In what
follows we use the scaled units so that the frequency becomes
$\bar{\omega}\rightarrow \alpha \omega $, and the absolute value of the EM wave
vector writes as $k=\alpha \omega $ and its tangential component is $q=\cos
(\theta )\alpha \omega $.

Calculating the respective integral for the Drude contribution $Z_p^D$ in Eq. (16) in the mains text to the surface impedance one
obtains 
\begin{equation}
\label{Dr1}
Z_{p}^{D}= \frac{ {i}}{\cos (\theta )}\frac{\sqrt{-\varepsilon
_{\omega }^{D}+\sin ^{2}(\theta )}}{\varepsilon _{\omega }^{D}}.
\end{equation}
The real part of this expression gives in the limit of small $\gamma \ll \omega$ 
\begin{equation}
\mathrm{Re}[Z_{p}^{D}] \simeq \frac{\gamma }{2\cos (\theta )}\frac{1+\omega
^{2}-2\omega ^{2}\cos ^{2}(\theta )}{(1-\omega ^{2})^{2}\sqrt{1-\omega
^{2}\cos ^{2}(\theta )}}.
\end{equation}
Equation  (15) in the main text for the corrective term can be
further simplified by noting that  here one needs only the imaginary
part. Using the fact that the integrand in Eq. (15) in the main text  is an even
function of $k_z$ and substituting $k=(\omega + {i}\gamma )x$ we
represent the integral in  Eq.  (15) in the main text  as
\begin{equation}
\int_{0}^{\infty }\frac{dk}{k^{2}}\left( \frac{1}{\varepsilon _{\omega k}^{\ell}} - \frac{1}{\varepsilon_{\omega }^{D}}\right) = \frac{1}{(\omega +
 {i}\gamma )}H(\mu )
\end{equation}
where 
\begin{equation}
H(\mu )=\int_{0}^{\infty }\left[ \frac{1}{f(x,\mu )}+\frac{1}{x^{2}(\mu
^{2}-1)}\right] dx,  
\label{H-mu}
\end{equation}
$\mu ^{2}=[\omega (\omega + {i}\gamma )]^{-1}$  and
\begin{align}
    f(x,\mu )=x^{2}+3\mu ^{2}\left[ 1-\frac{1}{2x}\log \left( \frac{x+1}{1-x}
\right) \right].
\end{align}
The behavior of the function $1/f(x,\mu )$ is shown in Fig.~\ref{fig:fig7} in the complex $x$-plane. This function has logarithmic branching points at $x=\pm
1$, the branch cut line is chosen to go vertically, upwards from $x=1$. This
integral can be estimated by the saddle-point method by shifting the integration
contour to the complex space. To do this we first split the integration interval
to $[0,1]$ and $[1,\infty )$.  The first integral 
\begin{equation}
H_{0}(\mu )=\int_{0}^{1}\left[ \frac{1}{f(x,\mu )}+\frac{1}{x^{2}(\mu ^{2}-1)}\right] dx  
\label{H0}
\end{equation}%
has a very small imaginary part at large $\mu $ where it has the asymptotic $H_{0}(\mu
)\propto 1/\mu ^{2}$. 
%it gives notisable contribution at $\mu \rightarrow 1$ and diverges as $H_{0}(\mu )\approx $ $\frac{1}{4}\pi \sqrt{3/5}(\mu -1)^{-3/2}.$

\begin{figure}
\centering  \includegraphics[width=8.2cm]{Fig11.pdf}
\caption{{Contours for the evaluation of $H_{0}(\protect\mu ),H_{1}(\protect\mu )$
(solid lines) and $H_{2}(\protect\mu )$ (dashed line). Red contours correspond to $
|f(x,\protect\mu )|^{-1}$ with the saddle point $x_{s}$. Blue dashed line is
the cut for the $\ln (x-1)$ function.}}
\label{fig:fig7}
\end{figure}

The integral in the second interval writes as 
\begin{equation}
H_{1}(\mu )=H_{2}(\mu )+\frac{1}{\mu ^{2}-1}, 
\label{eq:H_1}
\end{equation}%
where  the second contribution is the result of the exact integration of the second term in the integrand in Eq. (\ref{H-mu}) and 
\begin{equation}
H_{2}(\mu )=\int_{1}^{\infty }\frac{dx}{x^{2}+3\mu ^{2}\left[ 1-\frac{1}{2x}%
\left(\ln \left( \frac{x+1}{x-1}\right) + {i}\pi \right)\right] }.  
\end{equation}
%\begin{equation}
%H_{2}(\mu )=\int_{1}^{\infty }\frac{dx}{x^{2}+3\mu ^{2}\left[ 1-\frac{1}{2x}%
%\ln \left( \frac{x+1}{x-1}\right) + {i}\pi \right] }.  
%\end{equation}
Here we used the explicit form of the imaginary part of $f(x,\mu )$ provided by the logarithm with a negative argument. 

The value of this integral is evaluated by employing the stationary- or
saddle-point approximation. To do this we first find the stationary point
$x_{s}$ of the function $f(x,\mu )$ by solving the equation $df(x,\mu )/dx=0$. At large $x$ this equation reads as
\begin{equation}
\frac{6 \mu ^2}{x^3}-\frac{3 i \pi  \mu ^2}{2 x^2}+2 x=0.
\end{equation}
The solution to this equation is obtained using the perturbation expansion assuming $\mu$ is large. It gives
\begin{equation}
x_{s} \simeq \frac{(3\pi  {i})^{1/3}\mu ^{2/3}}{2^{2/3}} + \frac{4 {i}}{3\pi },
\end{equation}
where we chose the most relevant solution.
We then substitute the expansion of the function $f(x,\mu)$ in the vicinity of the stationary point into the integrand and deform the integration contour ${\cal C}$ into the complex plane as shown in Fig. \ref{fig:fig7} by the dashed line. Finally we extend the lower end of the integration contour also to infinity. This yields 
\begin{eqnarray}
H_{2}(\mu ) &\simeq &\int_{\cal C} \frac{dx}{f(x_{s})+f^{\prime
\prime }(x_{s})(x-x_{s})^{2}/2}  =\frac{\pi \sqrt{2}}{\sqrt{f(x_{s})f^{\prime \prime }(x_{s})}},
\label{eq:H2f}
\end{eqnarray}
where 
\begin{equation}
f(x_{s})f^{\prime \prime }(x_{s})\simeq \frac{(3 {i})^{2/3}\left(
16+9\pi ^{2}\right) \mu ^{4/3}}{2^{1/3}\pi ^{4/3}}+18\mu ^{2}.
\label{eq:expan}
\end{equation}
Further, for the chosen parameters ${\rm Im}[H_{2}(\mu )]$ dominates over both ${\rm Im}[1/(\mu^2 -1)]$ and ${\rm Im}[H_0(\mu)]$ already at $\mu \gtrsim 1.2$. It is also possible to neglect the imaginary part of $\mu$ that is defined by the decay rate $\Gamma$. Substituting the results of Eqs. (\ref{eq:expan}) and (\ref{eq:H2f}) into Eq. (15) in the main text and using $\mu \approx
1/\omega$ yields the estimate for the SASE contribution to the surface impedance as  
%
\begin{align}
\mathrm{Re}\big[ \delta Z_{p}^{S} \big] & \simeq \frac{2\alpha
\,\omega^2 \sin ^{2}(\theta )}{3\cos (\theta )}  \mathrm{Im}\left[ \frac{1 }{\sqrt{1+(1.04+1.8  {i})\omega ^{2/3}}} \right],
\end{align}
%
where we substituted numerical values for the constants. Substituting the result into
the absorptivity ratio in Eq. (16) in the main text together with the Drude
approximation (\ref{Dr1}) one obtains 
\begin{align}
r_p^S & \simeq 1-\frac{4\alpha \,\omega \sin ^{2}(\theta )}{3\gamma } \frac{(1-\omega ^{2})^{2}\sqrt{1-\omega ^{2}\cos ^{2}(\theta )} }{1+\omega ^{2}-2\omega ^{2}\cos ^{2}(\theta )}  \mathrm{Im}\left[\frac{1 }{\sqrt{1+(1.04+1.8  {i})\omega ^{2/3}}} \right]
\label{eq:approx_2}
\end{align}%
This equation is already quite simple but can be reduced even further by
neglecting $\omega \ll 1$ and $\cos (\theta) $. When one further uses the expansion with respect to $\omega $ and keeps the largest contribution one obtains Eq. (17) in the main text. 

\begin{thebibliography}{99}

\bibitem{pekar}S.I. Pekar, \emph{The Theory of Electromagnetic Waves in a Crystal in which Excitons are Produced}, Sov. Phys. JETP {\bf 6} (33), 785 (1958).  

\bibitem{Drachev} V. P. Drachev, U. K. Chettiar, A. V. Kildishev, H.-K.
Yuan, W. Cai, and V. M. Shalaev, \emph{The Ag dielectric function in plasmonic metamaterials}, Optics Express \textbf{16}, 1186 (2008).

\bibitem{card01} M. Cardona, \emph{Solid State Physics: Modulation Spectroscopy}, (Academic Press, New York , NY, USA 1969).


\bibitem{rak01} A. D. Rakic, A. B. Djurisic, J. M. Elazar, M. L. Majewski, \emph{Optical properties of metallic films for vertical-cavity optoelectronic devices}, Appl. Opt. \textbf{37}, 5271 (1998).


\bibitem{mosk01} M. Moskovits, I. Srnov\'{a}-\v{S}loufova, B. Vl\v{c}kov\'{a}, \emph{Bimetallic Ag--Au nanoparticles: Extracting meaningful optical constants from the surface-plasmon extinction spectrum}, J. Chem. Phys.
\textbf{116}, 10435 (2002).


\bibitem{see01} K. C. See, J. B. Spicer, J. Brupbacher, D. Zhang, T. G. Vargo, \emph{Modeling interband transitions in silver
nanoparticle-fluoropolymer composites}, J. Phys. Chem. B \textbf{109}, 2693 (2005).


\bibitem{lee01} T.-W. Lee, S. Gray, \emph{Subwavelength light bending by
metal slit structures}, Opt. Express \textbf{13}, 9652 (2005).


\bibitem{hao01} F. Hao, P. Nordlander, \emph{Efficient dielectric function
for FDTD simulation of the optical properties of silver and gold
nanoparticles}, Chem. Phys. Lett. 446, 115 (2007).


\bibitem{pen02} O. Pena-Rodr\'{\i}guez. \emph{Modelling the dielectric function of Au-Ag alloys}, Journal of Alloys and Compounds 694, 857 (2017).


\bibitem{etch01} P. G. Etchegoin, E. C. Le Ru, M. Meyer, \emph{An analytic model for the optical properties of gold}, J. Chem. Phys. \textbf{125}, 164705 (2006); Erratum: J. Chem. Phys. \textbf{125}, 164705 (2006)], J.
Chem. Phys. \textbf{127}, 189901 (2007).


\bibitem{etch02} P. Etchegoin, J. Kircher, M. Cardona, \emph{Elasto-optical
constants of Si}, Phys. Rev. B \textbf{47}, 10292 (1993).


\bibitem{vial01} A. Vial, T. Laroche, \emph{Description of dispersion properties of metals by means of the critical points model and application to the study of resonant structures using the FDTD method}, J. Phys. D. Appl. Phys. \textbf{40}, 7152 (2007).


\bibitem{vial02} A. Vial, \emph{Implementation of the critical points model in the recursive convolution method for modelling dispersive media with the
finite-difference time domain method}, J. Opt. A Pure Appl. Opt. \textbf{9}, 745 (2007).


\bibitem{vial03} A. Vial, T. Laroche, \emph{Comparison of gold and silver
dispersion laws suitable for FDTD simulations}, Appl. Phys. B \textbf{93}, 139 (2008).


\bibitem{lu01} J.Y. Lu, Y.H. Chang, \emph{Implementation of an efficient
dielectric function into the finite difference time domain method for
simulating the coupling between localized surface plasmons of nanostructures}, Superlattices Microstruct. \textbf{47}, 60 (2010).


\bibitem{riou01} D. Rioux, S. Valli\`{e}res, S. Besner, Ph. Mu\~{n}oz, E. Mazur, and M. Meunier, \emph{An Analytic Model for the Dielectric Function of Au, Ag, and their Alloys}, Adv. Optical Mater. (2013).


\bibitem{pen01}O. Pena-Rodr\'{\i}guez, M. Caro, A. Rivera, J. Olivares,
J.M. Perlado, A. Caro, \emph{Optical properties of Au-Ag alloys: an
ellipsometric study}, Opt. Mater. Express \textbf{4}, 403 (2014).


\bibitem{Vincenti} F. Qu{\'e}r{\'e}, H. Vincenti, \emph{Reflecting petawatt lasers off relativistic plasma mirrors: a realistic path to the Schwinger limit}, High Power Laser Sci. Eng. {\bf 9}, e6 (2021).


\bibitem{vlas01} A.A. Vlasov. \emph{The vibrational properties of an electron gas.} Zh. Eksp. Teor. Fiz., \textbf{8}, 29 (1938).


\bibitem{abra01} M. Abramowitz and I. A. Stegun, \emph{Handbook of Mathematical Functions with Formulas, Graphs, and Mathematical Tables.} US Government Printing Office, Washington, 10th printing, with corrections (December 1972)


\bibitem{fadd01} V. N. Faddeeva and N. N. Terent'ev, \emph{Tables of values of the function w(z) for complex argument.} Gosud. Izdat. Teh.-Teor. Lit., Moscow, 1954; English transl., Pergamon Press, New York, 1961.


\bibitem{ners01} H. B. Nersisyan, M. E. Veysman, N. E. Andreev, and H. H.
Matevosyan, \emph{Dielectric function of a collisional plasma for arbitrary ionic charge}, Phys. Rev. E \textbf{89}, 033102 (2014)


\bibitem{huba01} J.D. Huba, \emph{NRL Plasma Formulary} (Naval Research Laboratory, Washington, DC, 2007), http://www.nrl.navy.mil/ppd/content/nrl-plasma-formulary


\bibitem{krue01} W. Kruer, \emph{The Physics of Laser Plasma Interactions}, (Addison-Wesley, Boston, 1988).


%\bibitem{cira01}  {\color{red} not cited} C. Cirac\`{\i}, R. T. Hill, J. J. Mock, Y. Urzhumov, A. I.
%Fern\'{a}ndez-Dom\'{\i}nguez, S. A. Maier, J. B. Pendry, A. Chilkoti, D. R. Smith, \emph{Probing the Ultimate Limitsof Plasmonic Enhancement}, Science
%\textbf{337}, 1072 (2012).
%The Ag dielectric function in plasmonic metamaterials, OPTICS EXPRESS

%%%

% \bibitem{Wolf}L. Mandel, E. Wolf, {\it Optical Coherence and Quantum Optics}, Cambridge University Press, Cambridge, 1995.

%\bibitem{cohe01} {\color{red} not cited} C. Cohen-Tannoudji, J. Dupont-Roc, and G. Grynberg, \textit{Atom-Photon Interactions}, (John Willey \& Sons, 1992).

\end{thebibliography}
\end{document}
